# Supplementary material for: LncRNA FTX accelerates the progression of hepatocellular carcinoma by FTX/miR-374a-3p/HMGB1 pathway
Source: Int J Med Sci. 2025 Feb 18;22(6):1363–74. doi: 10.7150/ijms.106867 (PMC11898846; doi:10.7150/ijms.106867)
Supplement: Supplementary file 1 — Supplementary figures and tables. [file ijmsv22p1363s1.zip]

Archive with 3 entries (2 files):
- supplementary material/
- supplementary material/Supplemental Materials.pdf
- supplementary material/Supplemental table 3.xlsx
