# Supplementary material for: LncRNA FTX accelerates the progression of hepatocellular carcinoma by FTX/miR-374a-3p/HMGB1 pathway
Source: Int J Med Sci. 2025 Feb 18;22(6):1363–74. doi: 10.7150/ijms.106867 (PMC11898846; doi:10.7150/ijms.106867)
Supplement: Supplementary file 1 — Supplementary figures and tables. [file ijmsv22p1363s1.zip › supplementary material/Supplemental table 3.xlsx]

## Sheet: F组
The differential protein list for LC-MS in HepG2
PG.Database	PG.OrganismId	PG.FASTAName	PG.FASTAHeader	PG.ProteinAccessions	PG.Genes	PG.ProteinDescriptions	F_Slot1-3_1_557.d.PG.PSMs	F_Slot1-3_1_557.d.PG.PSMsForQuant	F_Slot1-3_1_557.d.PG.Label-Free Quant	F_Slot1-3_1_557.d.PG.Coverage	F_Slot1-3_1_557.d.PG.Score	F_Slot1-3_1_557.d.PG.Qvalue
sp	9606	uniprot-Homo sapiens-9606-2022-11	>sp|P38159|RBMX_HUMAN RNA-binding motif protein, X chromosome OS=Homo sapiens OX=9606 GN=RBMX PE=1 SV=3	P38159	RBMX	RNA-binding motif protein, X chromosome	17	5	1233.96	0.197	58.7439	0
sp	9606	uniprot-Homo sapiens-9606-2022-11	>sp|Q9UKM9|RALY_HUMAN RNA-binding protein Raly OS=Homo sapiens OX=9606 GN=RALY PE=1 SV=1	Q9UKM9	RALY	RNA-binding protein Raly	10	5	419.778	0.15	58.7439	0
sp	9606	uniprot-Homo sapiens-9606-2022-11	>sp|O43390|HNRPR_HUMAN Heterogeneous nuclear ribonucleoprotein R OS=Homo sapiens OX=9606 GN=HNRNPR PE=1 SV=1	O43390	HNRNPR	Heterogeneous nuclear ribonucleoprotein R	10	5	214.45	0.082	58.7439	0
sp	9606	uniprot-Homo sapiens-9606-2022-11	>sp|P01036|CYTS_HUMAN Cystatin-S OS=Homo sapiens OX=9606 GN=CST4 PE=1 SV=3;>sp|P09228|CYTT_HUMAN Cystatin-SA OS=Homo sapiens OX=9606 GN=CST2 PE=1 SV=1	P01036;P09228	CST4;CST2	Cystatin-S;Cystatin-SA	5	1	1045.91	5%;5%	58.7439	0
sp	9606	uniprot-Homo sapiens-9606-2022-11	>sp|P29692|EF1D_HUMAN Elongation factor 1-delta OS=Homo sapiens OX=9606 GN=EEF1D PE=1 SV=5	P29692	EEF1D	Elongation factor 1-delta	5	4	505.96	0.157	58.7439	0
sp	9606	uniprot-Homo sapiens-9606-2022-11	>sp|O95433|AHSA1_HUMAN Activator of 90 kDa heat shock protein ATPase homolog 1 OS=Homo sapiens OX=9606 GN=AHSA1 PE=1 SV=1	O95433	AHSA1	Activator of 90 kDa heat shock protein ATPase homolog 1	5	5	479.285	0.133	58.7439	0
sp	9606	uniprot-Homo sapiens-9606-2022-11	>sp|P0DOX2|IGA2_HUMAN Immunoglobulin alpha-2 heavy chain OS=Homo sapiens OX=9606 PE=1 SV=2	P0DOX2	NaN	Immunoglobulin alpha-2 heavy chain	5	4	196.717	0.103	58.7439	0
sp	9606	uniprot-Homo sapiens-9606-2022-11	>sp|Q99935|PROL1_HUMAN Opiorphin prepropeptide OS=Homo sapiens OX=9606 GN=OPRPN PE=1 SV=2	Q99935	OPRPN	Opiorphin prepropeptide	5	1	1094.33	0.032	55.3106	0
sp	9606	uniprot-Homo sapiens-9606-2022-11	>sp|P10412|H14_HUMAN Histone H1.4 OS=Homo sapiens OX=9606 GN=H1-4 PE=1 SV=2;>sp|P16402|H13_HUMAN Histone H1.3 OS=Homo sapiens OX=9606 GN=H1-3 PE=1 SV=2;>sp|P16403|H12_HUMAN Histone H1.2 OS=Homo sapiens OX=9606 GN=H1-2 PE=1 SV=2	P10412;P16402;P16403	H1-4;H1-3;H1-2	Histone H1.4;Histone H1.3;Histone H1.2	4	2	232.816	10.5%;10.4%;10.8%	58.7439	0
sp	9606	uniprot-Homo sapiens-9606-2022-11	>sp|P14550|AK1A1_HUMAN Aldo-keto reductase family 1 member A1 OS=Homo sapiens OX=9606 GN=AKR1A1 PE=1 SV=3	P14550	AKR1A1	Aldo-keto reductase family 1 member A1	4	3	272.703	0.105	58.7439	0
sp	9606	uniprot-Homo sapiens-9606-2022-11	>sp|Q96IZ0|PAWR_HUMAN PRKC apoptosis WT1 regulator protein OS=Homo sapiens OX=9606 GN=PAWR PE=1 SV=1	Q96IZ0	PAWR	PRKC apoptosis WT1 regulator protein	4	2	136.109	0.085	44.3332	0.00333333
sp	9606	uniprot-Homo sapiens-9606-2022-11	>sp|P08559|ODPA_HUMAN Pyruvate dehydrogenase E1 component subunit alpha, somatic form, mitochondrial OS=Homo sapiens OX=9606 GN=PDHA1 PE=1 SV=3	P08559	PDHA1	Pyruvate dehydrogenase E1 component subunit alpha, somatic form, mitochondrial	4	3	545.123	0.079	58.7439	0
sp	9606	uniprot-Homo sapiens-9606-2022-11	>sp|Q12792|TWF1_HUMAN Twinfilin-1 OS=Homo sapiens OX=9606 GN=TWF1 PE=1 SV=3	Q12792	TWF1	Twinfilin-1	4	2	158.005	0.074	58.7439	0
sp	9606	uniprot-Homo sapiens-9606-2022-11	>sp|P23490|LORI_HUMAN Loricrin OS=Homo sapiens OX=9606 GN=LORICRIN PE=1 SV=2	P23490	LORICRIN	Loricrin	4	2	287.395	0.064	58.7439	0
sp	9606	uniprot-Homo sapiens-9606-2022-11	>sp|Q06830|PRDX1_HUMAN Peroxiredoxin-1 OS=Homo sapiens OX=9606 GN=PRDX1 PE=1 SV=1	Q06830	PRDX1	Peroxiredoxin-1	3	3	313.492	0.161	54.3434	0
sp	9606	uniprot-Homo sapiens-9606-2022-11	>sp|Q96DR8|MUCL1_HUMAN Mucin-like protein 1 OS=Homo sapiens OX=9606 GN=MUCL1 PE=1 SV=1	Q96DR8	MUCL1	Mucin-like protein 1	3	1	111.754	0.1	58.7439	0
sp	9606	uniprot-Homo sapiens-9606-2022-11	>sp|P09651|ROA1_HUMAN Heterogeneous nuclear ribonucleoprotein A1 OS=Homo sapiens OX=9606 GN=HNRNPA1 PE=1 SV=5	P09651	HNRNPA1	Heterogeneous nuclear ribonucleoprotein A1	3	2	124.39	0.086	52.071	0
sp	9606	uniprot-Homo sapiens-9606-2022-11	>sp|P49903|SPS1_HUMAN Selenide, water dikinase 1 OS=Homo sapiens OX=9606 GN=SEPHS1 PE=1 SV=2	P49903	SEPHS1	Selenide, water dikinase 1	3	2	89.7498	0.084	58.7439	0
sp	9606	uniprot-Homo sapiens-9606-2022-11	>sp|O75556|SG2A1_HUMAN Mammaglobin-B OS=Homo sapiens OX=9606 GN=SCGB2A1 PE=1 SV=1	O75556	SCGB2A1	Mammaglobin-B	3	1	65.3212	0.084	53.2269	0
sp	9606	uniprot-Homo sapiens-9606-2022-11	>sp|Q15417|CNN3_HUMAN Calponin-3 OS=Homo sapiens OX=9606 GN=CNN3 PE=1 SV=1	Q15417	CNN3	Calponin-3	3	2	71.5426	0.082	58.7439	0
sp	9606	uniprot-Homo sapiens-9606-2022-11	>sp|P40121|CAPG_HUMAN Macrophage-capping protein OS=Homo sapiens OX=9606 GN=CAPG PE=1 SV=2	P40121	CAPG	Macrophage-capping protein	3	2	230.141	0.069	58.7439	0
sp	9606	uniprot-Homo sapiens-9606-2022-11	>sp|O60884|DNJA2_HUMAN DnaJ homolog subfamily A member 2 OS=Homo sapiens OX=9606 GN=DNAJA2 PE=1 SV=1	O60884	DNAJA2	DnaJ homolog subfamily A member 2	3	3	239.732	0.068	52.9773	0
sp	9606	uniprot-Homo sapiens-9606-2022-11	>sp|Q9NR45|SIAS_HUMAN Sialic acid synthase OS=Homo sapiens OX=9606 GN=NANS PE=1 SV=2	Q9NR45	NANS	Sialic acid synthase	3	2	245.64	0.064	58.7439	0
sp	9606	uniprot-Homo sapiens-9606-2022-11	>sp|Q9P2T1|GMPR2_HUMAN GMP reductase 2 OS=Homo sapiens OX=9606 GN=GMPR2 PE=1 SV=1	Q9P2T1	GMPR2	GMP reductase 2	3	2	106.049	0.063	55.7362	0
sp	9606	uniprot-Homo sapiens-9606-2022-11	>sp|P50552|VASP_HUMAN Vasodilator-stimulated phosphoprotein OS=Homo sapiens OX=9606 GN=VASP PE=1 SV=3	P50552	VASP	Vasodilator-stimulated phosphoprotein	3	2	132.19	0.055	58.7439	0
sp	9606	uniprot-Homo sapiens-9606-2022-11	>sp|O75844|FACE1_HUMAN CAAX prenyl protease 1 homolog OS=Homo sapiens OX=9606 GN=ZMPSTE24 PE=1 SV=2	O75844	ZMPSTE24	CAAX prenyl protease 1 homolog	3	2	87.9291	0.04	58.7439	0
sp	9606	uniprot-Homo sapiens-9606-2022-11	>sp|Q96QA5|GSDMA_HUMAN Gasdermin-A OS=Homo sapiens OX=9606 GN=GSDMA PE=1 SV=4	Q96QA5	GSDMA	Gasdermin-A	3	2	140.467	0.038	58.7439	0
sp	9606	uniprot-Homo sapiens-9606-2022-11	>sp|P14625|ENPL_HUMAN Endoplasmin OS=Homo sapiens OX=9606 GN=HSP90B1 PE=1 SV=1	P14625	HSP90B1	Endoplasmin	3	3	192.317	0.037	58.7439	0
sp	9606	uniprot-Homo sapiens-9606-2022-11	>sp|Q9BQA1|MEP50_HUMAN Methylosome protein 50 OS=Homo sapiens OX=9606 GN=WDR77 PE=1 SV=1	Q9BQA1	WDR77	Methylosome protein 50	3	1	74.9954	0.035	58.7439	0
sp	9606	uniprot-Homo sapiens-9606-2022-11	>sp|P20700|LMNB1_HUMAN Lamin-B1 OS=Homo sapiens OX=9606 GN=LMNB1 PE=1 SV=2	P20700	LMNB1	Lamin-B1	3	2	72.8446	0.034	53.6444	0
sp	9606	uniprot-Homo sapiens-9606-2022-11	>sp|Q4G0N4|NAKD2_HUMAN NAD kinase 2, mitochondrial OS=Homo sapiens OX=9606 GN=NADK2 PE=1 SV=2	Q4G0N4	NADK2	NAD kinase 2, mitochondrial	3	1	41.0255	0.027	58.7439	0
sp	9606	uniprot-Homo sapiens-9606-2022-11	>sp|P22528|SPR1B_HUMAN Cornifin-B OS=Homo sapiens OX=9606 GN=SPRR1B PE=1 SV=2;>sp|P35321|SPR1A_HUMAN Cornifin-A OS=Homo sapiens OX=9606 GN=SPRR1A PE=1 SV=2	P22528;P35321	SPRR1B;SPRR1A	Cornifin-B;Cornifin-A	2	1	78.3868	9%;18%	52.5102	0
sp	9606	uniprot-Homo sapiens-9606-2022-11	>sp|O75367|H2AY_HUMAN Core histone macro-H2A.1 OS=Homo sapiens OX=9606 GN=MACROH2A1 PE=1 SV=5;>sp|Q9P0M6|H2AW_HUMAN Core histone macro-H2A.2 OS=Homo sapiens OX=9606 GN=MACROH2A2 PE=1 SV=3	O75367;Q9P0M6	MACROH2A1;MACROH2A2	Core histone macro-H2A.1;Core histone macro-H2A.2	2	1	26.0846	2.4%;2.4%	58.7439	0
sp	9606	uniprot-Homo sapiens-9606-2022-11	>sp|A8MTJ3|GNAT3_HUMAN Guanine nucleotide-binding protein G(t) subunit alpha-3 OS=Homo sapiens OX=9606 GN=GNAT3 PE=2 SV=2;>sp|P04899|GNAI2_HUMAN Guanine nucleotide-binding protein G(i) subunit alpha-2 OS=Homo sapiens OX=9606 GN=GNAI2 PE=1 SV=3;>sp|P08754|GNAI3_HUMAN Guanine nucleotide-binding protein G(i) subunit alpha-3 OS=Homo sapiens OX=9606 GN=GNAI3 PE=1 SV=3;>sp|P11488|GNAT1_HUMAN Guanine nu…	A8MTJ3;P04899;P08754;P11488;P19087;P63096	GNAT3;GNAI2;GNAI3;GNAT1;GNAT2;GNAI1	Guanine nucleotide-binding protein G(t) subunit alpha-3;Guanine nucleotide-binding protein G(i) subunit alpha-2;Guanine nucleotide-binding protein G(i) subunit alpha-3;Guanine nucleotide-binding protein G(t) subunit alpha-1;Guanine nucleotide-binding protein G(t) subunit alpha-2;Guanine nucleotide-binding protein G(i) subunit alpha-1	2	1	52.1749	2.3%;2.3%;2.3%;2.3%;2.3%;2.3%	58.7439	0
sp	9606	uniprot-Homo sapiens-9606-2022-11	>sp|Q14CN4|K2C72_HUMAN Keratin, type II cytoskeletal 72 OS=Homo sapiens OX=9606 GN=KRT72 PE=1 SV=2;>sp|Q3SY84|K2C71_HUMAN Keratin, type II cytoskeletal 71 OS=Homo sapiens OX=9606 GN=KRT71 PE=1 SV=3	Q14CN4;Q3SY84	KRT72;KRT71	Keratin, type II cytoskeletal 72;Keratin, type II cytoskeletal 71	2	1	854.03	2.3%;2.3%	58.7439	0
sp	9606	uniprot-Homo sapiens-9606-2022-11	>sp|P23246|SFPQ_HUMAN Splicing factor, proline- and glutamine-rich OS=Homo sapiens OX=9606 GN=SFPQ PE=1 SV=2;>sp|Q15233|NONO_HUMAN Non-POU domain-containing octamer-binding protein OS=Homo sapiens OX=9606 GN=NONO PE=1 SV=4	P23246;Q15233	SFPQ;NONO	Splicing factor, proline- and glutamine-rich;Non-POU domain-containing octamer-binding protein	2	1	54.1051	1.1%;1.7%	58.7439	0
sp	9606	uniprot-Homo sapiens-9606-2022-11	>sp|O75821|EIF3G_HUMAN Eukaryotic translation initiation factor 3 subunit G OS=Homo sapiens OX=9606 GN=EIF3G PE=1 SV=2	O75821	EIF3G	Eukaryotic translation initiation factor 3 subunit G	2	2	143.536	0.084	58.7439	0
sp	9606	uniprot-Homo sapiens-9606-2022-11	>sp|P27482|CALL3_HUMAN Calmodulin-like protein 3 OS=Homo sapiens OX=9606 GN=CALML3 PE=1 SV=2	P27482	CALML3	Calmodulin-like protein 3	2	1	41.0471	0.081		0
sp	9606	uniprot-Homo sapiens-9606-2022-11	>sp|P23193|TCEA1_HUMAN Transcription elongation factor A protein 1 OS=Homo sapiens OX=9606 GN=TCEA1 PE=1 SV=2	P23193	TCEA1	Transcription elongation factor A protein 1	2	2	61.7367	0.073	55.024	0
sp	9606	uniprot-Homo sapiens-9606-2022-11	>sp|O14745|NHRF1_HUMAN Na(+)/H(+) exchange regulatory cofactor NHE-RF1 OS=Homo sapiens OX=9606 GN=SLC9A3R1 PE=1 SV=4	O14745	SLC9A3R1	Na(+)/H(+) exchange regulatory cofactor NHE-RF1	2	2	62.4263	0.061	58.1388	0
sp	9606	uniprot-Homo sapiens-9606-2022-11	>sp|Q9BTV4|TMM43_HUMAN Transmembrane protein 43 OS=Homo sapiens OX=9606 GN=TMEM43 PE=1 SV=1	Q9BTV4	TMEM43	Transmembrane protein 43	2	2	77.669	0.05	54.9511	0
sp	9606	uniprot-Homo sapiens-9606-2022-11	>sp|Q5VZF2|MBNL2_HUMAN Muscleblind-like protein 2 OS=Homo sapiens OX=9606 GN=MBNL2 PE=1 SV=2	Q5VZF2	MBNL2	Muscleblind-like protein 2	2	2	279.331	0.048	58.7439	0
sp	9606	uniprot-Homo sapiens-9606-2022-11	>sp|Q8WWH5|TRUB1_HUMAN Pseudouridylate synthase TRUB1 OS=Homo sapiens OX=9606 GN=TRUB1 PE=1 SV=1	Q8WWH5	TRUB1	Pseudouridylate synthase TRUB1	2	1	27.1383	0.04	46.1689	0
sp	9606	uniprot-Homo sapiens-9606-2022-11	>sp|Q9Y3F4|STRAP_HUMAN Serine-threonine kinase receptor-associated protein OS=Homo sapiens OX=9606 GN=STRAP PE=1 SV=1	Q9Y3F4	STRAP	Serine-threonine kinase receptor-associated protein	2	1	43.9317	0.037	45.1742	0
sp	9606	uniprot-Homo sapiens-9606-2022-11	>sp|Q14558|KPRA_HUMAN Phosphoribosyl pyrophosphate synthase-associated protein 1 OS=Homo sapiens OX=9606 GN=PRPSAP1 PE=1 SV=2	Q14558	PRPSAP1	Phosphoribosyl pyrophosphate synthase-associated protein 1	2	1	60.0014	0.034	49.8169	0
sp	9606	uniprot-Homo sapiens-9606-2022-11	>sp|Q8TCT9|HM13_HUMAN Minor histocompatibility antigen H13 OS=Homo sapiens OX=9606 GN=HM13 PE=1 SV=1	Q8TCT9	HM13	Minor histocompatibility antigen H13	2	1	134.849	0.032	58.7439	0
sp	9606	uniprot-Homo sapiens-9606-2022-11	>sp|Q04323|UBXN1_HUMAN UBX domain-containing protein 1 OS=Homo sapiens OX=9606 GN=UBXN1 PE=1 SV=2	Q04323	UBXN1	UBX domain-containing protein 1	2	1	93.7634	0.03	50.8351	0
sp	9606	uniprot-Homo sapiens-9606-2022-11	>sp|Q9HDC9|APMAP_HUMAN Adipocyte plasma membrane-associated protein OS=Homo sapiens OX=9606 GN=APMAP PE=1 SV=2	Q9HDC9	APMAP	Adipocyte plasma membrane-associated protein	2	1	61.2426	0.029	58.7439	0
sp	9606	uniprot-Homo sapiens-9606-2022-11	>sp|P08246|ELNE_HUMAN Neutrophil elastase OS=Homo sapiens OX=9606 GN=ELANE PE=1 SV=1	P08246	ELANE	Neutrophil elastase	2	1	34.2837	0.026	58.7439	0
sp	9606	uniprot-Homo sapiens-9606-2022-11	>sp|Q15084|PDIA6_HUMAN Protein disulfide-isomerase A6 OS=Homo sapiens OX=9606 GN=PDIA6 PE=1 SV=1	Q15084	PDIA6	Protein disulfide-isomerase A6	2	1	0	0.025	56.3874	0
sp	9606	uniprot-Homo sapiens-9606-2022-11	>sp|P10909|CLUS_HUMAN Clusterin OS=Homo sapiens OX=9606 GN=CLU PE=1 SV=1	P10909	CLU	Clusterin	2	1	75.0305	0.024	58.7439	0
sp	9606	uniprot-Homo sapiens-9606-2022-11	>sp|P13667|PDIA4_HUMAN Protein disulfide-isomerase A4 OS=Homo sapiens OX=9606 GN=PDIA4 PE=1 SV=2	P13667	PDIA4	Protein disulfide-isomerase A4	2	1	95.3214	0.019	58.4381	0
sp	9606	uniprot-Homo sapiens-9606-2022-11	>sp|Q08380|LG3BP_HUMAN Galectin-3-binding protein OS=Homo sapiens OX=9606 GN=LGALS3BP PE=1 SV=1	Q08380	LGALS3BP	Galectin-3-binding protein	2	1	0	0.019	53.9439	0
sp	9606	uniprot-Homo sapiens-9606-2022-11	>sp|P00966|ASSY_HUMAN Argininosuccinate synthase OS=Homo sapiens OX=9606 GN=ASS1 PE=1 SV=2	P00966	ASS1	Argininosuccinate synthase	2	1	71.0474	0.017	35.9304	0.00333333
sp	9606	uniprot-Homo sapiens-9606-2022-11	>sp|P17600|SYN1_HUMAN Synapsin-1 OS=Homo sapiens OX=9606 GN=SYN1 PE=1 SV=3	P17600	SYN1	Synapsin-1	2	1	66.0783	0.014	53.5029	0
sp	9606	uniprot-Homo sapiens-9606-2022-11	>sp|P55072|TERA_HUMAN Transitional endoplasmic reticulum ATPase OS=Homo sapiens OX=9606 GN=VCP PE=1 SV=4	P55072	VCP	Transitional endoplasmic reticulum ATPase	2	1	111.065	0.012	58.7439	0
sp	9606	uniprot-Homo sapiens-9606-2022-11	>sp|P59665|DEF1_HUMAN Neutrophil defensin 1 OS=Homo sapiens OX=9606 GN=DEFA1B PE=1 SV=1;>sp|P59666|DEF3_HUMAN Neutrophil defensin 3 OS=Homo sapiens OX=9606 GN=DEFA3 PE=1 SV=1	P59665;P59666	DEFA1B;DEFA3	Neutrophil defensin 1;Neutrophil defensin 3	1	1	94.2359	9.6%;9.6%	58.7439	0
sp	9606	uniprot-Homo sapiens-9606-2022-11	>sp|A0A0A0MRZ8|KVD11_HUMAN Immunoglobulin kappa variable 3D-11 OS=Homo sapiens OX=9606 GN=IGKV3D-11 PE=3 SV=6;>sp|P04433|KV311_HUMAN Immunoglobulin kappa variable 3-11 OS=Homo sapiens OX=9606 GN=IGKV3-11 PE=1 SV=1	A0A0A0MRZ8;P04433	IGKV3D-11;IGKV3-11	Immunoglobulin kappa variable 3D-11;Immunoglobulin kappa variable 3-11	1	1	49.5279	7.8%;7.8%	39.7967	0.00333333
sp	9606	uniprot-Homo sapiens-9606-2022-11	>sp|A0A075B6H7|KV37_HUMAN Probable non-functional immunoglobulin kappa variable 3-7 OS=Homo sapiens OX=9606 GN=IGKV3-7 PE=1 SV=1;>sp|A0A0C4DH55|KVD07_HUMAN Immunoglobulin kappa variable 3D-7 OS=Homo sapiens OX=9606 GN=IGKV3D-7 PE=3 SV=5;>sp|P01624|KV315_HUMAN Immunoglobulin kappa variable 3-15 OS=Homo sapiens OX=9606 GN=IGKV3-15 PE=1 SV=2	A0A075B6H7;A0A0C4DH55;P01624	IGKV3-7;IGKV3D-7;IGKV3-15	Probable non-functional immunoglobulin kappa variable 3-7;Immunoglobulin kappa variable 3D-7;Immunoglobulin kappa variable 3-15	1	1	46.4383	7.8%;7.6%;7.8%	58.7439	0
sp	9606	uniprot-Homo sapiens-9606-2022-11	>sp|P35637|FUS_HUMAN RNA-binding protein FUS OS=Homo sapiens OX=9606 GN=FUS PE=1 SV=1;>sp|Q92804|RBP56_HUMAN TATA-binding protein-associated factor 2N OS=Homo sapiens OX=9606 GN=TAF15 PE=1 SV=1	P35637;Q92804	FUS;TAF15	RNA-binding protein FUS;TATA-binding protein-associated factor 2N	1	1	0	2.7%;2.4%	58.7439	0
sp	9606	uniprot-Homo sapiens-9606-2022-11	>sp|Q9NYL9|TMOD3_HUMAN Tropomodulin-3 OS=Homo sapiens OX=9606 GN=TMOD3 PE=1 SV=1;>sp|Q9NZR1|TMOD2_HUMAN Tropomodulin-2 OS=Homo sapiens OX=9606 GN=TMOD2 PE=1 SV=1	Q9NYL9;Q9NZR1	TMOD3;TMOD2	Tropomodulin-3;Tropomodulin-2	1	1	59.0048	2.6%;2.6%	46.5238	0
sp	9606	uniprot-Homo sapiens-9606-2022-11	>sp|O75688|PPM1B_HUMAN Protein phosphatase 1B OS=Homo sapiens OX=9606 GN=PPM1B PE=1 SV=1;>sp|P35813|PPM1A_HUMAN Protein phosphatase 1A OS=Homo sapiens OX=9606 GN=PPM1A PE=1 SV=1	O75688;P35813	PPM1B;PPM1A	Protein phosphatase 1B;Protein phosphatase 1A	1	1	63.2785	2.5%;3.1%	49.9794	0
sp	9606	uniprot-Homo sapiens-9606-2022-11	>sp|P42166|LAP2A_HUMAN Lamina-associated polypeptide 2, isoform alpha OS=Homo sapiens OX=9606 GN=TMPO PE=1 SV=2;>sp|P42167|LAP2B_HUMAN Lamina-associated polypeptide 2, isoforms beta/gamma OS=Homo sapiens OX=9606 GN=TMPO PE=1 SV=2	P42166;P42167	TMPO	Lamina-associated polypeptide 2, isoform alpha;Lamina-associated polypeptide 2, isoforms beta/gamma	1	1	57.3156	2.3%;3.5%	58.7439	0
sp	9606	uniprot-Homo sapiens-9606-2022-11	>sp|O95837|GNA14_HUMAN Guanine nucleotide-binding protein subunit alpha-14 OS=Homo sapiens OX=9606 GN=GNA14 PE=1 SV=1;>sp|P19086|GNAZ_HUMAN Guanine nucleotide-binding protein G(z) subunit alpha OS=Homo sapiens OX=9606 GN=GNAZ PE=1 SV=3;>sp|P29992|GNA11_HUMAN Guanine nucleotide-binding protein subunit alpha-11 OS=Homo sapiens OX=9606 GN=GNA11 PE=1 SV=2;>sp|P50148|GNAQ_HUMAN Guanine nucleotide-bind…	O95837;P19086;P29992;P50148;Q03113;Q14344	GNA14;GNAZ;GNA11;GNAQ;GNA12;GNA13	Guanine nucleotide-binding protein subunit alpha-14;Guanine nucleotide-binding protein G(z) subunit alpha;Guanine nucleotide-binding protein subunit alpha-11;Guanine nucleotide-binding protein G(q) subunit alpha;Guanine nucleotide-binding protein subunit alpha-12;Guanine nucleotide-binding protein subunit alpha-13	1	1	43.2757	2.3%;2.3%;2.2%;2.2%;2.1%;2.1%	58.7439	0
sp	9606	uniprot-Homo sapiens-9606-2022-11	>sp|O95758|PTBP3_HUMAN Polypyrimidine tract-binding protein 3 OS=Homo sapiens OX=9606 GN=PTBP3 PE=1 SV=2;>sp|P26599|PTBP1_HUMAN Polypyrimidine tract-binding protein 1 OS=Homo sapiens OX=9606 GN=PTBP1 PE=1 SV=2	O95758;P26599	PTBP3;PTBP1	Polypyrimidine tract-binding protein 3;Polypyrimidine tract-binding protein 1	1	1	2336.54	1.8%;1.8%	41.7609	0.00333333
sp	9606	uniprot-Homo sapiens-9606-2022-11	>sp|P08238|HS90B_HUMAN Heat shock protein HSP 90-beta OS=Homo sapiens OX=9606 GN=HSP90AB1 PE=1 SV=4;>sp|Q58FF7|H90B3_HUMAN Putative heat shock protein HSP 90-beta-3 OS=Homo sapiens OX=9606 GN=HSP90AB3P PE=5 SV=1	P08238;Q58FF7	HSP90AB1;HSP90AB3P	Heat shock protein HSP 90-beta;Putative heat shock protein HSP 90-beta-3	1	1	158.752	1.5%;1.8%	58.7439	0
sp	9606	uniprot-Homo sapiens-9606-2022-11	>sp|P58107|EPIPL_HUMAN Epiplakin OS=Homo sapiens OX=9606 GN=EPPK1 PE=1 SV=3;>sp|Q15149|PLEC_HUMAN Plectin OS=Homo sapiens OX=9606 GN=PLEC PE=1 SV=3	P58107;Q15149	EPPK1;PLEC	Epiplakin;Plectin	1	1	52.2835	1.1%;0.2%	44.4038	0.00333333
sp	9606	uniprot-Homo sapiens-9606-2022-11	>sp|P68871|HBB_HUMAN Hemoglobin subunit beta OS=Homo sapiens OX=9606 GN=HBB PE=1 SV=2	P68871	HBB	Hemoglobin subunit beta	1	1	139.239	0.088	49.3124	0
sp	9606	uniprot-Homo sapiens-9606-2022-11	>sp|Q7Z7C8|TAF8_HUMAN Transcription initiation factor TFIID subunit 8 OS=Homo sapiens OX=9606 GN=TAF8 PE=1 SV=1	Q7Z7C8	TAF8	Transcription initiation factor TFIID subunit 8	1	1	46.5634	0.048	54.7282	0
sp	9606	uniprot-Homo sapiens-9606-2022-11	>sp|P53004|BIEA_HUMAN Biliverdin reductase A OS=Homo sapiens OX=9606 GN=BLVRA PE=1 SV=2	P53004	BLVRA	Biliverdin reductase A	1	1	61.9711	0.047	58.7439	0
sp	9606	uniprot-Homo sapiens-9606-2022-11	>sp|Q9NX46|ADPRS_HUMAN ADP-ribosylhydrolase ARH3 OS=Homo sapiens OX=9606 GN=ADPRS PE=1 SV=1	Q9NX46	ADPRS	ADP-ribosylhydrolase ARH3	1	1	19.6225	0.047	58.7439	0
sp	9606	uniprot-Homo sapiens-9606-2022-11	>sp|Q9NWT6|HIF1N_HUMAN Hypoxia-inducible factor 1-alpha inhibitor OS=Homo sapiens OX=9606 GN=HIF1AN PE=1 SV=2	Q9NWT6	HIF1AN	Hypoxia-inducible factor 1-alpha inhibitor	1	1	47.312	0.046	56.729	0
sp	9606	uniprot-Homo sapiens-9606-2022-11	>sp|Q9Y6I9|TX264_HUMAN Testis-expressed protein 264 OS=Homo sapiens OX=9606 GN=TEX264 PE=1 SV=1	Q9Y6I9	TEX264	Testis-expressed protein 264	1	1	43.7837	0.045	50.9973	0
sp	9606	uniprot-Homo sapiens-9606-2022-11	>sp|O95865|DDAH2_HUMAN N(G),N(G)-dimethylarginine dimethylaminohydrolase 2 OS=Homo sapiens OX=9606 GN=DDAH2 PE=1 SV=1	O95865	DDAH2	N(G),N(G)-dimethylarginine dimethylaminohydrolase 2	1	1	18.5672	0.042	41.1583	0.00333333
sp	9606	uniprot-Homo sapiens-9606-2022-11	>sp|Q9Y295|DRG1_HUMAN Developmentally-regulated GTP-binding protein 1 OS=Homo sapiens OX=9606 GN=DRG1 PE=1 SV=1	Q9Y295	DRG1	Developmentally-regulated GTP-binding protein 1	1	1	106.867	0.041	58.7439	0
sp	9606	uniprot-Homo sapiens-9606-2022-11	>sp|Q99614|TTC1_HUMAN Tetratricopeptide repeat protein 1 OS=Homo sapiens OX=9606 GN=TTC1 PE=1 SV=1	Q99614	TTC1	Tetratricopeptide repeat protein 1	1	1	40.3843	0.041	51.9717	0
sp	9606	uniprot-Homo sapiens-9606-2022-11	>sp|Q15019|SEPT2_HUMAN Septin-2 OS=Homo sapiens OX=9606 GN=SEPTIN2 PE=1 SV=1	Q15019	SEPTIN2	Septin-2	1	1	0	0.039	35.9325	0.00333333
sp	9606	uniprot-Homo sapiens-9606-2022-11	>sp|Q9UBE0|SAE1_HUMAN SUMO-activating enzyme subunit 1 OS=Homo sapiens OX=9606 GN=SAE1 PE=1 SV=1	Q9UBE0	SAE1	SUMO-activating enzyme subunit 1	1	1	49.6147	0.038	58.7439	0
sp	9606	uniprot-Homo sapiens-9606-2022-11	>sp|Q9UJ70|NAGK_HUMAN N-acetyl-D-glucosamine kinase OS=Homo sapiens OX=9606 GN=NAGK PE=1 SV=4	Q9UJ70	NAGK	N-acetyl-D-glucosamine kinase	1	1	35.5964	0.038	56.2566	0
sp	9606	uniprot-Homo sapiens-9606-2022-11	>sp|P27361|MK03_HUMAN Mitogen-activated protein kinase 3 OS=Homo sapiens OX=9606 GN=MAPK3 PE=1 SV=4	P27361	MAPK3	Mitogen-activated protein kinase 3	1	1	230.793	0.037	58.7439	0
sp	9606	uniprot-Homo sapiens-9606-2022-11	>sp|Q9H1E3|NUCKS_HUMAN Nuclear ubiquitous casein and cyclin-dependent kinase substrate 1 OS=Homo sapiens OX=9606 GN=NUCKS1 PE=1 SV=1	Q9H1E3	NUCKS1	Nuclear ubiquitous casein and cyclin-dependent kinase substrate 1	1	1	34.6051	0.037	40.6815	0.00333333
sp	9606	uniprot-Homo sapiens-9606-2022-11	>sp|Q99447|PCY2_HUMAN Ethanolamine-phosphate cytidylyltransferase OS=Homo sapiens OX=9606 GN=PCYT2 PE=1 SV=1	Q99447	PCYT2	Ethanolamine-phosphate cytidylyltransferase	1	1	34.4916	0.036	46.8607	0
sp	9606	uniprot-Homo sapiens-9606-2022-11	>sp|Q6FI81|CPIN1_HUMAN Anamorsin OS=Homo sapiens OX=9606 GN=CIAPIN1 PE=1 SV=2	Q6FI81	CIAPIN1	Anamorsin	1	1	89.8385	0.035	45.546	0
sp	9606	uniprot-Homo sapiens-9606-2022-11	>sp|P25786|PSA1_HUMAN Proteasome subunit alpha type-1 OS=Homo sapiens OX=9606 GN=PSMA1 PE=1 SV=1	P25786	PSMA1	Proteasome subunit alpha type-1	1	1	57.1485	0.034	46.3332	0
sp	9606	uniprot-Homo sapiens-9606-2022-11	>sp|Q9Y2Z0|SGT1_HUMAN Protein SGT1 homolog OS=Homo sapiens OX=9606 GN=SUGT1 PE=1 SV=3	Q9Y2Z0	SUGT1	Protein SGT1 homolog	1	1	146	0.033	58.7439	0
sp	9606	uniprot-Homo sapiens-9606-2022-11	>sp|Q9NWV8|BABA1_HUMAN BRISC and BRCA1-A complex member 1 OS=Homo sapiens OX=9606 GN=BABAM1 PE=1 SV=1	Q9NWV8	BABAM1	BRISC and BRCA1-A complex member 1	1	1	25.5065	0.033	58.7439	0
sp	9606	uniprot-Homo sapiens-9606-2022-11	>sp|P29966|MARCS_HUMAN Myristoylated alanine-rich C-kinase substrate OS=Homo sapiens OX=9606 GN=MARCKS PE=1 SV=4	P29966	MARCKS	Myristoylated alanine-rich C-kinase substrate	1	1	12.8912	0.033	45.9256	0
sp	9606	uniprot-Homo sapiens-9606-2022-11	>sp|P49788|TIG1_HUMAN Retinoic acid receptor responder protein 1 OS=Homo sapiens OX=9606 GN=RARRES1 PE=1 SV=2	P49788	RARRES1	Retinoic acid receptor responder protein 1	1	1	80.4758	0.031	56.3922	0
sp	9606	uniprot-Homo sapiens-9606-2022-11	>sp|Q9BT78|CSN4_HUMAN COP9 signalosome complex subunit 4 OS=Homo sapiens OX=9606 GN=COPS4 PE=1 SV=1	Q9BT78	COPS4	COP9 signalosome complex subunit 4	1	1	135.205	0.03	47.6059	0
sp	9606	uniprot-Homo sapiens-9606-2022-11	>sp|P39023|RL3_HUMAN 60S ribosomal protein L3 OS=Homo sapiens OX=9606 GN=RPL3 PE=1 SV=2	P39023	RPL3	60S ribosomal protein L3	1	1	87.9691	0.03	58.7439	0
sp	9606	uniprot-Homo sapiens-9606-2022-11	>sp|P50213|IDH3A_HUMAN Isocitrate dehydrogenase [NAD] subunit alpha, mitochondrial OS=Homo sapiens OX=9606 GN=IDH3A PE=1 SV=1	P50213	IDH3A	Isocitrate dehydrogenase [NAD] subunit alpha, mitochondrial	1	1	72.6275	0.03	58.7439	0
sp	9606	uniprot-Homo sapiens-9606-2022-11	>sp|P00338|LDHA_HUMAN L-lactate dehydrogenase A chain OS=Homo sapiens OX=9606 GN=LDHA PE=1 SV=2	P00338	LDHA	L-lactate dehydrogenase A chain	1	1	42.8535	0.03	46.7319	0
sp	9606	uniprot-Homo sapiens-9606-2022-11	>sp|P25685|DNJB1_HUMAN DnaJ homolog subfamily B member 1 OS=Homo sapiens OX=9606 GN=DNAJB1 PE=1 SV=4	P25685	DNAJB1	DnaJ homolog subfamily B member 1	1	1	57.4367	0.029	52.8268	0
sp	9606	uniprot-Homo sapiens-9606-2022-11	>sp|O15160|RPAC1_HUMAN DNA-directed RNA polymerases I and III subunit RPAC1 OS=Homo sapiens OX=9606 GN=POLR1C PE=1 SV=1	O15160	POLR1C	DNA-directed RNA polymerases I and III subunit RPAC1	1	1	35.7534	0.029	58.7439	0
sp	9606	uniprot-Homo sapiens-9606-2022-11	>sp|Q9UGI8|TES_HUMAN Testin OS=Homo sapiens OX=9606 GN=TES PE=1 SV=1	Q9UGI8	TES	Testin	1	1	0	0.029	57.3548	0
sp	9606	uniprot-Homo sapiens-9606-2022-11	>sp|Q9UBG3|CRNN_HUMAN Cornulin OS=Homo sapiens OX=9606 GN=CRNN PE=1 SV=1	Q9UBG3	CRNN	Cornulin	1	1	37.3962	0.028	58.7439	0
sp	9606	uniprot-Homo sapiens-9606-2022-11	>sp|Q12907|LMAN2_HUMAN Vesicular integral-membrane protein VIP36 OS=Homo sapiens OX=9606 GN=LMAN2 PE=1 SV=1	Q12907	LMAN2	Vesicular integral-membrane protein VIP36	1	1	17.0659	0.028	41.5668	0.00333333
sp	9606	uniprot-Homo sapiens-9606-2022-11	>sp|Q03154|ACY1_HUMAN Aminoacylase-1 OS=Homo sapiens OX=9606 GN=ACY1 PE=1 SV=1	Q03154	ACY1	Aminoacylase-1	1	1	116.657	0.027	52.8574	0
sp	9606	uniprot-Homo sapiens-9606-2022-11	>sp|Q9UNS2|CSN3_HUMAN COP9 signalosome complex subunit 3 OS=Homo sapiens OX=9606 GN=COPS3 PE=1 SV=3	Q9UNS2	COPS3	COP9 signalosome complex subunit 3	1	1	57.9199	0.026	58.7439	0
sp	9606	uniprot-Homo sapiens-9606-2022-11	>sp|O96008|TOM40_HUMAN Mitochondrial import receptor subunit TOM40 homolog OS=Homo sapiens OX=9606 GN=TOMM40 PE=1 SV=1	O96008	TOMM40	Mitochondrial import receptor subunit TOM40 homolog	1	1	26.4593	0.025	42.4299	0.00333333
sp	9606	uniprot-Homo sapiens-9606-2022-11	>sp|O43615|TIM44_HUMAN Mitochondrial import inner membrane translocase subunit TIM44 OS=Homo sapiens OX=9606 GN=TIMM44 PE=1 SV=2	O43615	TIMM44	Mitochondrial import inner membrane translocase subunit TIM44	1	1	65.2747	0.024	58.7439	0
sp	9606	uniprot-Homo sapiens-9606-2022-11	>sp|P28838|AMPL_HUMAN Cytosol aminopeptidase OS=Homo sapiens OX=9606 GN=LAP3 PE=1 SV=3	P28838	LAP3	Cytosol aminopeptidase	1	1	78.4446	0.023	58.7439	0
sp	9606	uniprot-Homo sapiens-9606-2022-11	>sp|Q07666|KHDR1_HUMAN KH domain-containing, RNA-binding, signal transduction-associated protein 1 OS=Homo sapiens OX=9606 GN=KHDRBS1 PE=1 SV=1	Q07666	KHDRBS1	KH domain-containing, RNA-binding, signal transduction-associated protein 1	1	1	66.4777	0.023	36.7656	0.00333333
sp	9606	uniprot-Homo sapiens-9606-2022-11	>sp|Q9BV38|WDR18_HUMAN WD repeat-containing protein 18 OS=Homo sapiens OX=9606 GN=WDR18 PE=1 SV=2	Q9BV38	WDR18	WD repeat-containing protein 18	1	1	63.3535	0.023	41.5722	0.00333333
sp	9606	uniprot-Homo sapiens-9606-2022-11	>sp|P61619|S61A1_HUMAN Protein transport protein Sec61 subunit alpha isoform 1 OS=Homo sapiens OX=9606 GN=SEC61A1 PE=1 SV=2	P61619	SEC61A1	Protein transport protein Sec61 subunit alpha isoform 1	1	1	26.5512	0.023	44.5249	0.00333333
sp	9606	uniprot-Homo sapiens-9606-2022-11	>sp|O00515|LAD1_HUMAN Ladinin-1 OS=Homo sapiens OX=9606 GN=LAD1 PE=1 SV=2	O00515	LAD1	Ladinin-1	1	1	13.4536	0.023	35.1089	0.00333333
sp	9606	uniprot-Homo sapiens-9606-2022-11	>sp|Q15637|SF01_HUMAN Splicing factor 1 OS=Homo sapiens OX=9606 GN=SF1 PE=1 SV=4	Q15637	SF1	Splicing factor 1	1	1	32.2798	0.022	48.8156	0
sp	9606	uniprot-Homo sapiens-9606-2022-11	>sp|Q15257|PTPA_HUMAN Serine/threonine-protein phosphatase 2A activator OS=Homo sapiens OX=9606 GN=PTPA PE=1 SV=3	Q15257	PTPA	Serine/threonine-protein phosphatase 2A activator	1	1	46.9866	0.02	58.7439	0
sp	9606	uniprot-Homo sapiens-9606-2022-11	>sp|Q9BRK5|CAB45_HUMAN 45 kDa calcium-binding protein OS=Homo sapiens OX=9606 GN=SDF4 PE=1 SV=1	Q9BRK5	SDF4	45 kDa calcium-binding protein	1	1	32.5401	0.019	58.7439	0
sp	9606	uniprot-Homo sapiens-9606-2022-11	>sp|P20061|TCO1_HUMAN Transcobalamin-1 OS=Homo sapiens OX=9606 GN=TCN1 PE=1 SV=2	P20061	TCN1	Transcobalamin-1	1	1	0	0.018	58.7439	0
sp	9606	uniprot-Homo sapiens-9606-2022-11	>sp|O95793|STAU1_HUMAN Double-stranded RNA-binding protein Staufen homolog 1 OS=Homo sapiens OX=9606 GN=STAU1 PE=1 SV=2	O95793	STAU1	Double-stranded RNA-binding protein Staufen homolog 1	1	1	37.8074	0.017	43.0329	0.00333333
sp	9606	uniprot-Homo sapiens-9606-2022-11	>sp|Q9HCC0|MCCB_HUMAN Methylcrotonoyl-CoA carboxylase beta chain, mitochondrial OS=Homo sapiens OX=9606 GN=MCCC2 PE=1 SV=1	Q9HCC0	MCCC2	Methylcrotonoyl-CoA carboxylase beta chain, mitochondrial	1	1	79.7202	0.016	56.6632	0
sp	9606	uniprot-Homo sapiens-9606-2022-11	>sp|Q00839|HNRPU_HUMAN Heterogeneous nuclear ribonucleoprotein U OS=Homo sapiens OX=9606 GN=HNRNPU PE=1 SV=6	Q00839	HNRNPU	Heterogeneous nuclear ribonucleoprotein U	1	1	67.2645	0.011	52.1167	0
sp	9606	uniprot-Homo sapiens-9606-2022-11	>sp|Q8NAB2|KBTB3_HUMAN Kelch repeat and BTB domain-containing protein 3 OS=Homo sapiens OX=9606 GN=KBTBD3 PE=2 SV=3	Q8NAB2	KBTBD3	Kelch repeat and BTB domain-containing protein 3	1	1	56.6744	0.011	35.5834	0.00333333
sp	9606	uniprot-Homo sapiens-9606-2022-11	>sp|Q9BYJ1|LOXE3_HUMAN Hydroperoxide isomerase ALOXE3 OS=Homo sapiens OX=9606 GN=ALOXE3 PE=1 SV=1	Q9BYJ1	ALOXE3	Hydroperoxide isomerase ALOXE3	1	1	23.2057	0.011	33.6567	0.00333333
sp	9606	uniprot-Homo sapiens-9606-2022-11	>sp|Q14574|DSC3_HUMAN Desmocollin-3 OS=Homo sapiens OX=9606 GN=DSC3 PE=1 SV=3	Q14574	DSC3	Desmocollin-3	1	1	40.0773	0.01	41.2522	0.00333333
sp	9606	uniprot-Homo sapiens-9606-2022-11	>sp|Q8N1B4|VPS52_HUMAN Vacuolar protein sorting-associated protein 52 homolog OS=Homo sapiens OX=9606 GN=VPS52 PE=1 SV=1	Q8N1B4	VPS52	Vacuolar protein sorting-associated protein 52 homolog	1	1	19.4055	0.01	37.9391	0.00333333
sp	9606	uniprot-Homo sapiens-9606-2022-11	>sp|A8K2U0|A2ML1_HUMAN Alpha-2-macroglobulin-like protein 1 OS=Homo sapiens OX=9606 GN=A2ML1 PE=1 SV=3	A8K2U0	A2ML1	Alpha-2-macroglobulin-like protein 1	1	1	118.17	0.009	49.7289	0
